# Supplementary material for: Antimicrobial Susceptibility Profiles of Extended‐Spectrum β‐Lactamase‐Producing Escherichia coli Isolated From Intensively Reared and Free‐Range Chickens in Selected Districts of Zambia
Source: Vet Med Sci. 2026 Jul 16;12(4):e71090. doi: 10.1002/vms3.71090 (PMC13375079; doi:10.1002/vms3.71090)
Supplement: Supplementary file 1 — Supporting File: vms371090‐supp‐0001‐SuppMat.xlsx [file VMS3-12-e71090-s001.xlsx]

## Sheet: Dataset_Summary
Dataset summary
Study title	Cross-sectional survey of ESBL-producing Escherichia coli and antimicrobial resistance in intensively-reared and free-range chickens in Kabwe and Kapiri Mposhi Districts, Central Province, Zambia
Sampling period	1 March 2021 – 30 April 2021
Total pooled faecal samples	112
Birds pooled per sample	10 individual freshly voided droppings
Number of veterinary camps	7
Sampling points – Kabwe District	77
Munga North	1
Waya	17
Mpima	12
Kabwe Central	32
Munyama	15
Sampling points – Kapiri Mposhi District	35
Chilumba	13
Luanshimba	22
Production-system split	Intensively reared = 56; Free-range = 56
Coordinate reference system	WGS 84 (EPSG:4326)
Number of variables per sampling point	10
Missing-data convention	Empty cell = not reported / not applicable
Reference table	Distribution matches Table 1 of the manuscript

## Sheet: Raw_Data
Sample ID	Date sampled	District	Veterinary camp	Latitude (decimal °)	Longitude (decimal °)	Bird production system	Flock size (n)	Bird age	Years keeping poultry	Source of veterinary advice
KB-001	2021-03-01	Kabwe	Munga North	-14.2955	28.3734	Free-range	39	1 year 4 months	8
KB-002	2021-03-02	Kabwe	Waya	-14.5184	28.4721	Intensively reared	88	5 weeks	2	Friends/neighbours/social media
KB-003	2021-03-02	Kabwe	Waya	-14.5321	28.4593	Intensively reared	270	7 weeks	4	Agrovet shop
KB-004	2021-03-03	Kabwe	Waya	-14.5039	28.4349	Free-range	30	1 year 6 months	10
KB-005	2021-03-03	Kabwe	Waya	-14.5222	28.4512	Intensively reared	552	3 weeks	3	Hatchery
KB-006	2021-03-04	Kabwe	Waya	-14.5025	28.4214	Intensively reared	200	3 weeks	10	Agrovet shop
KB-007	2021-03-04	Kabwe	Waya	-14.4964	28.4881	Free-range	11	1 year 2 months	3	Friends/neighbours
KB-008	2021-03-05	Kabwe	Waya	-14.4848	28.3977	Intensively reared	102	2 weeks	5	Training workshops
KB-009	2021-03-05	Kabwe	Waya	-14.5316	28.4569	Free-range	23	9 months	2
KB-010	2021-03-06	Kabwe	Waya	-14.51	28.3999	Free-range	80	1 year 1 month	10	Friends/neighbours
KB-011	2021-03-06	Kabwe	Waya	-14.5449	28.4254	Free-range	11	1 year 6 months	2	Government Veterinary Department
KB-012	2021-03-07	Kabwe	Waya	-14.5415	28.4567	Free-range	26	9 months	3	Friends/neighbours
KB-013	2021-03-07	Kabwe	Waya	-14.5066	28.4775	Free-range	27	2 years	5	Government Veterinary Department
KB-014	2021-03-08	Kabwe	Waya	-14.53	28.4255	Intensively reared	85	5 weeks	3	Hatchery
KB-015	2021-03-09	Kabwe	Waya	-14.5223	28.4241	Free-range	9	1 year	6	Friends/neighbours
KB-016	2021-03-09	Kabwe	Waya	-14.5304	28.4515	Intensively reared	268	1 week	10	Government Veterinary Department; Friends/neighbours
KB-017	2021-03-10	Kabwe	Waya	-14.5475	28.434	Intensively reared	400	7 weeks	11	Government Veterinary Department; Friends/neighbours
KB-018	2021-03-10	Kabwe	Waya	-14.5167	28.4433	Intensively reared	140	6 weeks	5	Hatchery/social media
KB-019	2021-03-11	Kabwe	Mpima	-14.4045	28.4291	Free-range	7	1 year	7	Friends/neighbours
KB-020	2021-03-11	Kabwe	Mpima	-14.3969	28.4067	Intensively reared	300	3 months	5	Agrovet shop
KB-021	2021-03-12	Kabwe	Mpima	-14.4234	28.4368	Intensively reared	210	2 weeks	2	Friends/neighbours
KB-022	2021-03-12	Kabwe	Mpima	-14.3556	28.417	Intensively reared	100	3 months	20	Government Veterinary Department
KB-023	2021-03-13	Kabwe	Mpima	-14.3744	28.4169	Intensively reared	315	3 weeks	4	Government Veterinary Department
KB-024	2021-03-13	Kabwe	Mpima	-14.3946	28.4124	Free-range	7	1 day	3	Friends/neighbours
KB-025	2021-03-14	Kabwe	Mpima	-14.4255	28.396	Intensively reared	40	7 weeks	10	Agrovet shop
KB-026	2021-03-15	Kabwe	Mpima	-14.397	28.4366	Free-range	15	2 years	7	Friends/neighbours
KB-027	2021-03-15	Kabwe	Mpima	-14.3911	28.3985	Free-range	7	10 months	3	Agrovet shop
KB-028	2021-03-16	Kabwe	Mpima	-14.3843	28.4344	Intensively reared	45	8 weeks	2	Government Veterinary Department
KB-029	2021-03-16	Kabwe	Mpima	-14.4014	28.3966	Free-range	10	7 months	7	Government Veterinary Department; Friends/neighbours
KB-030	2021-03-17	Kabwe	Mpima	-14.4033	28.4089	Free-range	45	2 years	13	Friends/neighbours
KB-031	2021-03-17	Kabwe	Kabwe Central	-14.4962	28.4576	Free-range	10	1 year 2 months	6	Government Veterinary Department
KB-032	2021-03-18	Kabwe	Kabwe Central	-14.4137	28.438	Intensively reared	65	6 weeks	7	Agrovet shop
KB-033	2021-03-18	Kabwe	Kabwe Central	-14.4708	28.4474	Intensively reared	55	7 weeks	3	Friends/neighbours
KB-034	2021-03-19	Kabwe	Kabwe Central	-14.4421	28.4712	Intensively reared	310	7 weeks	5	Government Veterinary Department
KB-035	2021-03-19	Kabwe	Kabwe Central	-14.4634	28.4788	Free-range	20	2 years	4	Government Veterinary Department
KB-036	2021-03-20	Kabwe	Kabwe Central	-14.4644	28.4415	Free-range	7	1 year	1	Government Veterinary Department
KB-037	2021-03-20	Kabwe	Kabwe Central	-14.4586	28.4654	Free-range	40	1 year	10	Friends/neighbours
KB-038	2021-03-21	Kabwe	Kabwe Central	-14.4687	28.4376	Free-range	25	2 years	4	Government Veterinary Department
KB-039	2021-03-22	Kabwe	Kabwe Central	-14.4321	28.4503	Intensively reared	50	5 weeks	2	Government Veterinary Department
KB-040	2021-03-22	Kabwe	Kabwe Central	-14.4717	28.4553	Intensively reared	1500	7 weeks	6	Government Veterinary Department; Training/extension
KB-041	2021-03-23	Kabwe	Kabwe Central	-14.4413	28.3837	Intensively reared	10	8 months	3	Agrovet shop
KB-042	2021-03-23	Kabwe	Kabwe Central	-14.463	28.4514	Free-range	18	2 years	6	Agrovet shop
KB-043	2021-03-24	Kabwe	Kabwe Central	-14.4865	28.4618	Intensively reared	800	6 weeks	10	Government Veterinary Department
KB-044	2021-03-24	Kabwe	Kabwe Central	-14.4519	28.447	Intensively reared	150	5 weeks	2	Government Veterinary Department
KB-045	2021-03-25	Kabwe	Kabwe Central	-14.4368	28.4526	Free-range	15	2 months	25	Local drug store
KB-046	2021-03-25	Kabwe	Kabwe Central	-14.4259	28.4186	Intensively reared	70	5 weeks	4	Private veterinarian
KB-047	2021-03-26	Kabwe	Kabwe Central	-14.4859	28.4433	Free-range	22	8 months	6	Government Veterinary Department
KB-048	2021-03-26	Kabwe	Kabwe Central	-14.4254	28.4627	Free-range	7	2 years	6
KB-049	2021-03-27	Kabwe	Kabwe Central	-14.4373	28.4663	Intensively reared	105	5 weeks	3	Hatchery
KB-050	2021-03-27	Kabwe	Kabwe Central	-14.4524	28.4453	Intensively reared	475	3 weeks	2	Government Veterinary Department
KB-051	2021-03-28	Kabwe	Kabwe Central	-14.4803	28.4575	Intensively reared	145	4 weeks	18
KB-052	2021-03-29	Kabwe	Kabwe Central	-14.4467	28.4606	Free-range	11	1 year 6 months	3	Government Veterinary Department; Friends/neighbours
KB-053	2021-03-29	Kabwe	Kabwe Central	-14.4578	28.4225	Free-range	31	2 years	20	Government Veterinary Department
KB-054	2021-03-30	Kabwe	Kabwe Central	-14.4896	28.4685	Free-range	17	1 year	16	Local drug store
KB-055	2021-03-30	Kabwe	Kabwe Central	-14.4438	28.4596	Intensively reared	150	5 weeks	1	Hatchery
KB-056	2021-03-31	Kabwe	Kabwe Central	-14.4518	28.446	Intensively reared	342	3 weeks	7	Government Veterinary Department
KB-057	2021-03-31	Kabwe	Kabwe Central	-14.4946	28.4732	Free-range	8	1 year	2	Government Veterinary Department
KB-058	2021-04-01	Kabwe	Kabwe Central	-14.4412	28.428	Intensively reared	410	9 weeks	7	Government Veterinary Department
KB-059	2021-04-01	Kabwe	Kabwe Central	-14.4492	28.4703	Intensively reared	430	5 weeks	4	Government Veterinary Department
KB-060	2021-04-02	Kabwe	Kabwe Central	-14.4699	28.4096	Intensively reared	150	4 weeks	5	Friends/neighbours
KB-061	2021-04-02	Kabwe	Kabwe Central	-14.4392	28.4095	Free-range	16	9 months	6	Friends/neighbours/social media
KB-062	2021-04-03	Kabwe	Kabwe Central	-14.4326	28.5028	Free-range	92	1 year 7 months	9
KB-063	2021-04-04	Kabwe	Munyama	-14.4902	28.5057	Free-range	12	3 months	2	Friends/neighbours
KB-064	2021-04-04	Kabwe	Munyama	-14.4943	28.5701	Intensively reared	120	9 weeks	8	Friends/neighbours
KB-065	2021-04-05	Kabwe	Munyama	-14.4664	28.5422	Free-range	30	1 year 3 months	5
KB-066	2021-04-05	Kabwe	Munyama	-14.4684	28.4934	Intensively reared	200	4 weeks	5	Hatchery
KB-067	2021-04-06	Kabwe	Munyama	-14.4372	28.5711	Intensively reared	140	3 weeks	19
KB-068	2021-04-06	Kabwe	Munyama	-14.5161	28.6066	Intensively reared	98	3 weeks	3	Friends/neighbours
KB-069	2021-04-07	Kabwe	Munyama	-14.4593	28.5336	Free-range	15	1 year	3	Government Veterinary Department
KB-070	2021-04-07	Kabwe	Munyama	-14.5257	28.5251	Free-range	39	3 years	6	Owner self-medication
KB-071	2021-04-08	Kabwe	Munyama	-14.5101	28.5668	Intensively reared	77	2 weeks	4	Friends/neighbours
KB-072	2021-04-08	Kabwe	Munyama	-14.4461	28.507	Intensively reared	117	7 weeks	1	Friends/neighbours
KB-073	2021-04-09	Kabwe	Munyama	-14.4759	28.5469	Free-range	57	3 years	3	Government Veterinary Department
KB-074	2021-04-09	Kabwe	Munyama	-14.484	28.5263	Intensively reared	200	3 weeks	20	Government Veterinary Department
KB-075	2021-04-10	Kabwe	Munyama	-14.5074	28.5647	Free-range	25	2 months	10	Agrovet shop
KB-076	2021-04-11	Kabwe	Munyama	-14.4593	28.5619	Free-range	42	4 years	15
KB-077	2021-04-11	Kabwe	Munyama	-14.478	28.5625	Free-range	30	3 years	25	Agrovet shop
KP-001	2021-04-12	Kapiri Mposhi	Chilumba	-14.0687	28.6184	Intensively reared	100	4 weeks	6	Private veterinarian
KP-002	2021-04-12	Kapiri Mposhi	Chilumba	-14.1382	28.5925	Free-range	36	1 year 8 months	16	Government Veterinary Department
KP-003	2021-04-13	Kapiri Mposhi	Chilumba	-14.0961	28.5957	Free-range	19	3 years	3	Government Veterinary Department
KP-004	2021-04-13	Kapiri Mposhi	Chilumba	-14.073	28.6371	Free-range	8	2 years	3	Government Veterinary Department
KP-005	2021-04-14	Kapiri Mposhi	Chilumba	-14.0547	28.5491	Intensively reared	134	4 weeks	2	Government Veterinary Department
KP-006	2021-04-14	Kapiri Mposhi	Chilumba	-14.0649	28.6053	Free-range	5	7 months	3	Published literature
KP-007	2021-04-15	Kapiri Mposhi	Chilumba	-14.0218	28.5812	Intensively reared	105	6 weeks	6	Government Veterinary Department
KP-008	2021-04-15	Kapiri Mposhi	Chilumba	-14.0694	28.6202	Free-range	15	2 months	29	Agrovet shop; Friends/neighbours
KP-009	2021-04-16	Kapiri Mposhi	Chilumba	-14.0788	28.5988	Free-range	14	2 months	3	Friends/neighbours
KP-010	2021-04-16	Kapiri Mposhi	Chilumba	-14.0599	28.5737	Intensively reared	94	4 weeks	3	Hatchery
KP-011	2021-04-17	Kapiri Mposhi	Chilumba	-14.0913	28.6108	Intensively reared	660	1 week	10	Government Veterinary Department
KP-012	2021-04-18	Kapiri Mposhi	Chilumba	-14.0809	28.6256	Intensively reared	60	2 weeks	8	Agrovet shop; Government Veterinary Department
KP-013	2021-04-18	Kapiri Mposhi	Chilumba	-14.1249	28.625	Free-range	8	2 years	2	Government Veterinary Department; Friends/neighbours
KP-014	2021-04-19	Kapiri Mposhi	Luanshimba	-13.819	28.7596	Free-range	16	8 months	15
KP-015	2021-04-19	Kapiri Mposhi	Luanshimba	-13.8157	28.7582	Free-range	15	1 year	7	Government Veterinary Department
KP-016	2021-04-20	Kapiri Mposhi	Luanshimba	-13.8727	28.764	Intensively reared	130	6 weeks	12	Government Veterinary Department
KP-017	2021-04-20	Kapiri Mposhi	Luanshimba	-13.8581	28.7413	Free-range	5	11 months	10
KP-018	2021-04-21	Kapiri Mposhi	Luanshimba	-13.8251	28.7737	Intensively reared	50	1 week	4	Friends/neighbours
KP-019	2021-04-21	Kapiri Mposhi	Luanshimba	-13.8664	28.7284	Intensively reared	714	5 weeks	21	Friends/neighbours
KP-020	2021-04-22	Kapiri Mposhi	Luanshimba	-13.8291	28.7702	Free-range	50	1 year 5 months	7	Government Veterinary Department
KP-021	2021-04-22	Kapiri Mposhi	Luanshimba	-13.8318	28.7659	Intensively reared	300	9 weeks	3	Friends/neighbours
KP-022	2021-04-23	Kapiri Mposhi	Luanshimba	-13.902	28.7455	Free-range	21	8 months	12	Friends/neighbours
KP-023	2021-04-24	Kapiri Mposhi	Luanshimba	-13.8721	28.7664	Free-range	67	11 months	1
KP-024	2021-04-24	Kapiri Mposhi	Luanshimba	-13.8393	28.7429	Intensively reared	200	5 weeks	3	Friends/neighbours
KP-025	2021-04-25	Kapiri Mposhi	Luanshimba	-13.8373	28.7327	Free-range	4	4 months	2
KP-026	2021-04-25	Kapiri Mposhi	Luanshimba	-13.8264	28.7725	Intensively reared	40	4 months	2	Friends/neighbours
KP-027	2021-04-26	Kapiri Mposhi	Luanshimba	-13.8915	28.7571	Intensively reared	50	8 weeks	5	Government Veterinary Department; Friends/neighbours
KP-028	2021-04-26	Kapiri Mposhi	Luanshimba	-13.8237	28.7177	Free-range	40	9 months	8	Private veterinarian
KP-029	2021-04-27	Kapiri Mposhi	Luanshimba	-13.8648	28.7213	Intensively reared	216	7 weeks	13	Friends/neighbours
KP-030	2021-04-27	Kapiri Mposhi	Luanshimba	-13.8411	28.8153	Free-range	45	9 months	5
KP-031	2021-04-28	Kapiri Mposhi	Luanshimba	-13.8765	28.7691	Free-range	6	2 years	6	Government Veterinary Department; Friends/neighbours
KP-032	2021-04-28	Kapiri Mposhi	Luanshimba	-13.8371	28.7184	Intensively reared	103	5 weeks	3	Government Veterinary Department; Private veterinarian
KP-033	2021-04-29	Kapiri Mposhi	Luanshimba	-13.8944	28.7111	Intensively reared	79	5 weeks	5	Government Veterinary Department
KP-034	2021-04-29	Kapiri Mposhi	Luanshimba	-13.8395	28.7619	Intensively reared	100	6 weeks	2	Government Veterinary Department
KP-035	2021-04-30	Kapiri Mposhi	Luanshimba	-13.8783	28.7638	Free-range	6	8 months	1	Agrovet shop

## Sheet: Variable_Codebook
Variable	Type	Units / Permitted values	Description
Sample ID	Text	KB-001 to KB-077; KP-001 to KP-035	Unique identifier for each sampled flock. Prefix indicates district (KB = Kabwe, KP = Kapiri Mposhi).
Date sampled	Date	DD-MMM-YYYY (1 March – 30 April 2021)	Calendar date on which the household was visited and the questionnaire administered.
District	Categorical	Kabwe; Kapiri Mposhi	Administrative district of the sampling point (Stratum 1), Central Province, Zambia.
Veterinary camp	Categorical	Munga North; Waya; Mpima; Kabwe Central; Munyama (Kabwe). Chilumba; Luanshimba (Kapiri Mposhi)	Veterinary extension camp catchment area within which the sampling point falls (Stratum 2).
Latitude (decimal °)	Numeric	decimal degrees, WGS 84	Latitude of the sampling point recorded with a hand-held GPS receiver (negative = southern hemisphere).
Longitude (decimal °)	Numeric	decimal degrees, WGS 84	Longitude of the sampling point recorded with a hand-held GPS receiver.
Bird production system	Categorical	Intensively reared; Free-range	Production system of the flock at the time of sampling, as classified in the manuscript. "Intensively reared" denotes commercial broiler operations; "Free-range" denotes village/backyard chickens.
Flock size (n)	Integer	count of birds	Total number of chickens reported on the holding at the time of the visit.
Bird age	Text	reported in days, weeks, months or years	Age of the chickens at the time of sampling, as reported by the owner.
Years keeping poultry	Integer	years	Reported number of years the respondent has been keeping poultry.
Veterinary drugs used	Text	standardised drug / vaccine names; multiple entries separated by ";"	Veterinary medicines or vaccines reported by the respondent as having been administered to the flock during the previous production cycle. Blank = none used / not reported.
Reason for drug use	Text	free text (standardised)	Indication for which the medicine(s) were administered, as reported by the respondent.
Source of veterinary advice	Text	free text (standardised)	Source from which the respondent obtained advice on the use of the medicine(s) or general flock-health management.
